# Supplementary material for: Prediction of Bone Marrow Metastases Using Computed Tomography (CT) Radiomics in Patients with Gastric Cancer: Uncovering Invisible Metastases
Source: Diagnostics (Basel). 2024 Aug 5;14(15):1689. doi: 10.3390/diagnostics14151689 (PMC11312158; doi:10.3390/diagnostics14151689)
Supplement: Supplementary file 1 [file diagnostics-14-01689-s001.zip]

Archive with 1 entries (1 files):
- diagnostics-3096295-supplementary.pdf
